# Supplementary material for: Characterization of oral and cloacal microbial communities of wild and rehabilitated loggerhead sea turtles (Caretta caretta)
Source: Anim Microbiome. 2021 Sep 3;3:59. doi: 10.1186/s42523-021-00120-5 (PMC8417999; doi:10.1186/s42523-021-00120-5)
Supplement: Supplementary file 3 — Additional file 3: Table S4. Core taxa of cloacal and oral microbiota at ASV level (85% and 80% cutoff, respectably) and collapsed to the genus level (85% cutoff). [file 42523_2021_120_MOESM3_ESM.csv]

Body_site	Type	Cutoff	Feature_ID	ASV_ID
oral	ASV	80%	D_0__Bacteria;D_1__Proteobacteria;D_2__Alphaproteobacteria;D_3__Rhodobacterales;D_4__Rhodobacteraceae	4a9c156e30d6a9cebf4abf17f8d742d4
oral	ASV	80%	D_0__Bacteria;D_1__Proteobacteria;D_2__Gammaproteobacteria	5df333c548d02beed9c34a56d81049b3
oral	ASV	80%	D_0__Bacteria;D_1__Proteobacteria;D_2__Gammaproteobacteria;D_3__Alteromonadales;D_4__Pseudoalteromonadaceae;D_5__Pseudoalteromonas	0705d1393ef55d4a427d603e9459bffb
oral	ASV	80%	D_0__Bacteria;D_1__Proteobacteria;D_2__Gammaproteobacteria;D_3__Cellvibrionales;D_4__Halieaceae	57842fa755707b7a753efae8e4052908
cloaca	ASV	85%	D_0__Bacteria;D_1__Kiritimatiellaeota;D_2__Kiritimatiellae;D_3__WCHB1-41;D_4__uncultured bacterium;D_5__uncultured bacterium;D_6__uncultured bacterium	ed122f520636a862641f78d173f23d58
cloaca	ASV	85%	D_0__Bacteria;D_1__Spirochaetes;D_2__Spirochaetia;D_3__Spirochaetales;D_4__Spirochaetaceae;D_5__Treponema 2	eb972c263d4e5a23b02feada3702b0ac
cloaca	collapsed	85%	D_0__Bacteria;D_1__Kiritimatiellaeota;D_2__Kiritimatiellae;D_3__WCHB1-41;D_4__uncultured bacterium;D_5__uncultured bacterium	NA
cloaca	collapsed	85%	D_0__Bacteria;D_1__Proteobacteria;D_2__Deltaproteobacteria;D_3__Desulfovibrionales;D_4__Desulfovibrionaceae;D_5__Desulfovibrio	NA
cloaca	collapsed	85%	D_0__Bacteria;D_1__Bacteroidetes;D_2__Bacteroidia;D_3__Bacteroidales;D_4__Bacteroidaceae;D_5__Bacteroides	NA
cloaca	collapsed	85%	D_0__Bacteria;D_1__Proteobacteria;D_2__Gammaproteobacteria;D_3__Alteromonadales;D_4__Shewanellaceae;D_5__Shewanella	NA
cloaca	collapsed	85%	D_0__Bacteria;D_1__Spirochaetes;D_2__Spirochaetia;D_3__Spirochaetales;D_4__Spirochaetaceae;D_5__Treponema 2	NA
cloaca	collapsed	85%	D_0__Bacteria;D_1__Proteobacteria;D_2__Gammaproteobacteria;D_3__Pseudomonadales;D_4__Moraxellaceae;D_5__Psychrobacter	NA
cloaca	collapsed	85%	D_0__Bacteria;D_1__Proteobacteria;D_2__Gammaproteobacteria;D_3__Cardiobacteriales;D_4__Cardiobacteriaceae;D_5__uncultured	NA
cloaca	collapsed	85%	D_0__Bacteria;D_1__Bacteroidetes;D_2__Bacteroidia;D_3__Bacteroidales;D_4__Rikenellaceae;D_5__uncultured	NA
cloaca	collapsed	85%	D_0__Bacteria;D_1__Firmicutes;D_2__Clostridia;D_3__Clostridiales;D_4__Clostridiales vadinBB60 group;D_5__uncultured bacterium	NA
cloaca	collapsed	85%	D_0__Bacteria;D_1__Firmicutes;D_2__Clostridia;D_3__Clostridiales;D_4__Lachnospiraceae;__	NA
oral	collapsed	85%	D_0__Bacteria;D_1__Proteobacteria;D_2__Gammaproteobacteria;D_3__Cellvibrionales;D_4__Halieaceae;__	NA
oral	collapsed	85%	D_0__Bacteria;D_1__Bacteroidetes;D_2__Bacteroidia;D_3__Flavobacteriales;D_4__Flavobacteriaceae;D_5__Tenacibaculum	NA
oral	collapsed	85%	D_0__Bacteria;D_1__Bacteroidetes;D_2__Bacteroidia;D_3__Flavobacteriales;D_4__Flavobacteriaceae;D_5__Flavobacterium	NA
oral/cloaca	collapsed	85%	D_0__Bacteria;D_1__Proteobacteria;D_2__Gammaproteobacteria;D_3__Vibrionales;D_4__Vibrionaceae;D_5__Vibrio	NA
oral/cloaca	collapsed	85%	D_0__Bacteria;D_1__Bacteroidetes;D_2__Bacteroidia;D_3__Bacteroidales;D_4__Marinifilaceae;D_5__Marinifilum	NA
oral/cloaca	collapsed	85%	D_0__Bacteria;D_1__Firmicutes;D_2__Clostridia;D_3__Clostridiales;D_4__Family XII;D_5__Fusibacter	NA
oral/cloaca	collapsed	85%	D_0__Bacteria;D_1__Epsilonbacteraeota;D_2__Campylobacteria;D_3__Campylobacterales;D_4__Arcobacteraceae;D_5__Arcobacter	NA
cloaca	collapsed	85%	D_0__Bacteria;D_1__Firmicutes;D_2__Clostridia;D_3__Clostridiales;D_4__Family XIII;__	NA
cloaca	collapsed	85%	D_0__Bacteria;D_1__Firmicutes;D_2__Clostridia;D_3__Clostridiales;D_4__Lachnospiraceae;__	NA
oral	collapsed	85%	D_0__Bacteria;D_1__Bacteroidetes;D_2__Bacteroidia;__;__;__	NA
oral/cloaca	collapsed	85%	D_0__Bacteria;D_1__Proteobacteria;D_2__Gammaproteobacteria;__;__;__	NA
oral/cloaca	collapsed	85%	D_0__Bacteria;D_1__Bacteroidetes;D_2__Bacteroidia;D_3__Bacteroidales;__;__	NA
oral/cloaca	collapsed	85%	D_0__Bacteria;D_1__Bacteroidetes;D_2__Bacteroidia;D_3__Flavobacteriales;D_4__Flavobacteriaceae;__	NA
oral/cloaca	collapsed	85%	D_0__Bacteria;D_1__Proteobacteria;D_2__Alphaproteobacteria;D_3__Rhodobacterales;D_4__Rhodobacteraceae;__	NA
